# Supplementary material for: Integrative transcriptome and metabolome analysis reveals the mechanisms of light-induced pigmentation in purple waxy maize
Source: Front Plant Sci. 2023 Aug 15;14:1203284. doi: 10.3389/fpls.2023.1203284 (PMC10465178; doi:10.3389/fpls.2023.1203284)
Supplement: Supplementary file 7 [file Table_1.xlsx]

## Sheet: Sheet1
Supplementary Table 1 Primer sequence for qRT-PCR
Gene	Forward (5’-3’)	Reverse (5’-3’)
WD40-LOC100383087	CGTGAAGAGTGACTACAACAA	CTGCCATACATCCTATCCCA
WD40-LOC100217083	CAACTTCTCTTTGCTCATCAGG	ATCAGTGCTGCCAGGAAT
bHLH125	AGGCAAGAATCATCCACTGTA	GGCACATATCTCGTAGTCACT
3AT-LOC100272672	TTCCTCTGCTCCTACACC	GAAATCGTCGGGGCTGTT
pal3	CCAAGGAGAAGAGGAGGGA	AAAGAGCAACGCCACACA
